# Supplementary material for: Phenotypic differentiation and diversifying selection in populations of Eruca sativa along an aridity gradient
Source: BMC Ecol Evol. 2022 Mar 30;22:40. doi: 10.1186/s12862-022-01996-w (PMC8966261; doi:10.1186/s12862-022-01996-w)
Supplement: Supplementary file 2 — Additional file 2. An Excel file with the list of the AFLP scored loci. [file 12862_2022_1996_MOESM2_ESM.xlsx]

## Sheet: Scored Loci_Genalex format
		AFLP loci
#Sample	Population	71	89	91	97	104	107	110	111	114	117	134	136	161	164	165	176	179	180	184	185	190	192	194	195	224	242	243	253	257	60	64	71	75	79	82	83	95	97	99	101	106	108	110	115	116	118	123	125
213	Bet Shean	0	1	1	0	0	0	0	1	1	0	1	1	1	1	0	1	0	1	1	1	1	0	0	0	0	1	1	0	1	1	1	1	1	0	1	0	0	1	1	1	0	0	1	0	1	1	1	0
214	Bet Shean	1	0	1	0	0	0	0	0	0	1	1	1	0	0	0	1	0	1	1	0	1	0	1	0	1	1	1	0	1	1	1	1	1	0	1	1	1	1	1	1	1	1	1	1	1	1	1	0
215	Bet Shean	0	1	0	0	0	0	0	0	0	1	1	1	0	0	1	1	0	1	1	0	1	0	1	0	1	1	1	0	1	1	1	1	1	0	1	1	1	1	1	0	1	0	1	0	1	0	1	1
216	Bet Shean	1	1	1	0	0	0	0	1	0	1	1	1	1	1	0	1	0	0	1	1	1	0	1	0	0	1	1	0	0	1	1	1	0	0	1	1	0	1	1	0	0	0	1	1	1	1	1	1
217	Bet Shean	0	0	1	1	0	0	0	0	1	1	0	1	1	0	0	1	0	1	0	1	1	0	1	0	1	1	0	0	0	0	1	1	1	1	1	0	1	0	0	1	0	1	1	0	1	1	1	0
219	Bet Shean	1	1	0	0	0	1	0	0	0	1	1	1	0	0	1	1	0	1	1	0	1	1	1	1	1	1	0	0	1	1	1	1	1	0	1	1	0	1	0	1	1	1	1	0	0	1	1	0
220	Bet Shean	0	1	0	1	0	0	0	0	1	1	1	1	1	0	0	0	0	1	1	0	1	0	0	1	1	1	0	0	1	1	1	0	1	0	1	1	1	1	0	1	1	1	0	1	1	1	0	0
221	Bet Shean	0	1	1	0	0	0	0	0	0	1	1	1	0	1	0	1	1	1	1	1	1	0	1	1	1	1	0	0	1	1	1	1	1	0	1	0	0	1	0	1	1	1	1	1	1	1	1	1
222	Bet Shean	0	1	0	0	0	0	0	0	0	1	1	1	0	0	0	0	1	1	1	1	1	0	0	1	1	1	1	0	1	1	1	1	1	0	1	1	0	1	1	0	1	1	0	1	0	1	0	1
223	Bet Shean	0	1	1	0	1	0	0	0	0	1	1	1	1	1	0	0	0	1	0	0	1	0	0	1	0	1	0	0	0	1	1	1	1	0	1	1	0	0	1	0	0	1	0	1	1	1	1	0
224	Bet Shean	1	0	1	1	0	0	0	1	1	1	1	1	1	0	0	1	0	0	1	0	0	0	1	1	0	1	1	0	1	1	0	1	1	1	1	1	0	0	0	1	1	0	1	0	1	1	1	0
225	Bet Shean	1	1	0	0	0	1	0	0	1	1	1	1	1	0	0	0	1	1	1	0	1	1	1	0	1	1	1	0	1	1	1	1	1	1	1	1	0	0	1	1	0	1	0	0	1	0	1	1
226	Bet Shean	0	1	1	0	0	0	0	0	0	1	1	1	0	0	0	1	0	1	1	1	0	0	0	1	1	1	0	0	1	1	0	1	1	0	1	0	0	1	0	1	1	1	1	0	1	1	1	0
228	Bet Shean	0	1	1	1	0	0	0	0	1	0	1	1	1	0	0	1	0	1	1	1	1	0	0	0	0	1	0	1	0	1	1	1	1	1	1	0	0	0	1	1	0	0	1	1	1	1	1	1
229	Bet Shean	0	0	1	0	0	0	0	0	0	1	1	1	0	0	0	1	0	0	1	0	1	0	1	1	1	1	0	1	1	1	1	1	1	0	1	0	0	1	1	0	0	0	1	1	1	0	1	0
230	Bet Shean	0	1	0	0	0	0	0	1	0	1	1	1	1	0	0	1	1	1	0	0	1	1	0	0	0	1	1	0	1	1	1	1	1	1	1	0	1	1	0	1	1	1	0	1	1	0	1	1
231	Bet Shean	0	0	0	0	0	0	0	0	0	1	1	1	1	0	0	1	1	1	1	1	1	0	1	0	0	1	1	0	1	1	1	1	1	0	0	1	1	1	1	1	0	1	0	1	1	0	1	1
232	Bet Shean	1	1	0	0	0	0	0	0	0	1	1	1	1	0	0	1	0	1	0	1	1	1	1	0	1	1	1	0	1	1	1	1	1	1	1	1	0	1	1	1	0	1	1	0	1	0	1	1
233	Bet Shean	1	0	1	0	0	0	0	0	0	1	0	1	1	1	0	1	1	1	0	0	1	0	1	0	1	1	0	0	0	1	1	1	1	0	1	1	0	0	0	1	0	0	1	0	1	0	1	1
234	Bet Shean	0	1	1	0	0	1	0	0	1	1	0	1	1	1	0	1	0	1	1	0	1	0	1	0	0	1	1	0	0	0	1	1	1	1	1	0	1	0	0	0	0	1	0	0	1	1	0	0
235	Bet Shean	0	1	0	0	1	0	0	1	1	1	1	1	0	1	0	1	0	1	0	0	1	0	1	0	1	1	1	0	1	0	1	0	1	1	1	0	1	1	1	0	1	0	0	1	1	0	0	0
236	Bet Shean	0	0	1	1	0	0	0	1	1	1	1	0	0	0	1	1	0	1	0	0	0	1	0	1	1	1	0	0	1	1	1	1	1	0	1	0	0	1	0	1	1	1	0	1	0	1	1	0
237	Bet Shean	0	0	1	0	0	0	0	0	0	1	1	0	0	0	0	1	0	1	1	0	0	0	0	0	1	1	0	0	1	1	1	1	1	1	1	1	0	0	1	1	1	1	0	0	1	0	0	0
238	Bet Shean	1	0	0	1	0	0	0	0	0	1	0	1	1	1	0	1	1	0	1	0	1	0	1	0	0	1	0	0	0	0	1	1	1	0	1	0	0	0	0	1	0	1	0	0	1	1	1	0
239	Bet Shean	0	1	0	0	0	1	0	0	1	1	1	1	0	0	0	0	0	1	0	0	1	1	1	1	1	1	1	0	1	1	1	1	1	0	0	0	0	1	0	1	1	1	1	0	1	0	1	0
240	Bet Shean	0	1	1	0	0	0	0	0	1	0	1	1	0	0	0	1	0	1	1	0	1	0	0	1	1	1	1	1	1	1	1	1	1	1	1	0	1	0	1	1	1	0	0	1	1	1	1	1
241	Bet Shean	0	0	0	0	0	0	0	0	0	1	1	1	0	1	1	1	0	1	1	0	1	0	0	0	1	1	0	0	1	1	1	1	1	1	1	0	0	1	1	0	1	0	1	1	1	0	1	0
243	Ein Gev	0	1	1	0	0	0	0	0	0	1	1	1	0	1	0	0	0	1	1	1	1	0	1	1	1	1	0	0	1	1	1	1	1	0	1	1	1	1	1	0	1	1	1	1	1	0	1	0
245	Ein Gev	0	0	1	0	0	0	0	0	0	1	1	0	0	1	0	1	0	1	1	1	0	0	0	1	1	1	0	1	1	1	1	1	1	0	0	1	0	0	1	0	1	0	1	1	1	0	1	0
246	Ein Gev	0	1	1	0	0	0	0	0	1	1	1	1	1	0	0	1	1	1	0	1	1	0	0	0	0	1	1	0	0	1	1	0	1	1	1	0	1	0	1	1	0	1	1	0	1	0	1	0
247	Ein Gev	0	1	1	0	0	0	0	0	0	1	1	1	0	1	0	1	1	0	0	1	1	0	0	1	1	1	0	1	1	1	1	1	1	0	1	0	1	1	1	0	1	1	0	1	1	0	1	0
248	Ein Gev	0	1	1	0	0	1	0	0	1	1	1	0	1	1	0	1	1	1	0	1	0	1	0	1	1	1	0	1	1	1	1	0	1	0	0	0	1	0	1	0	1	1	0	1	1	0	1	1
249	Ein Gev	1	1	0	1	0	0	0	0	0	1	1	0	0	0	0	1	0	1	1	1	0	1	0	0	1	1	0	0	1	1	1	1	0	0	1	1	0	1	1	0	1	0	0	0	1	0	1	0
250	Ein Gev	0	1	1	0	0	1	0	0	1	1	1	1	1	1	0	0	0	1	0	1	1	0	0	0	0	1	0	0	1	1	1	1	0	0	1	1	1	1	1	1	0	1	0	0	1	0	1	0
251	Ein Gev	0	1	1	0	0	1	1	0	1	0	1	1	0	1	0	0	1	1	1	1	0	1	1	1	1	1	0	1	1	1	1	1	1	1	1	1	1	1	1	0	0	1	1	1	1	0	1	1
252	Ein Gev	1	1	1	1	1	0	0	0	0	1	1	1	0	1	0	1	0	1	0	1	1	0	0	1	1	1	0	1	1	1	1	1	1	1	1	1	1	1	1	0	1	1	0	1	1	0	1	0
253	Ein Gev	0	1	1	0	0	1	0	0	0	1	1	1	1	1	0	1	1	1	1	0	1	0	0	1	0	1	0	0	1	1	1	0	1	1	1	0	1	1	1	1	0	0	1	1	1	0	0	0
254	Ein Gev	0	0	1	0	0	1	1	0	1	1	1	1	1	0	0	0	0	1	1	1	0	1	0	1	1	1	0	1	1	1	1	1	1	0	1	0	1	1	1	0	1	1	1	0	1	0	1	1
255	Ein Gev	1	1	1	0	0	0	0	1	0	0	1	1	1	0	0	1	0	1	1	1	1	0	0	1	0	1	0	0	1	1	1	1	0	1	1	1	1	1	1	1	0	0	1	0	1	0	1	0
257	Ein Gev	1	1	0	0	1	1	0	0	0	1	1	0	0	0	0	1	1	1	0	0	0	1	0	0	1	1	0	1	1	0	0	0	0	0	0	0	0	0	0	0	0	0	0	0	0	0	0	0
258	Ein Gev	1	1	1	0	0	1	0	0	1	1	1	1	0	1	0	1	0	1	1	1	1	1	0	1	1	1	0	0	1	1	1	1	1	1	1	1	0	1	1	0	0	1	0	1	1	0	1	1
259	Ein Gev	1	1	1	0	0	1	0	0	0	1	1	1	1	0	0	0	1	1	0	0	1	0	0	1	1	1	0	1	1	1	1	1	1	0	1	1	0	1	1	0	1	1	0	0	1	0	1	1
260	Ein Gev	0	1	0	0	0	0	0	0	0	0	0	1	0	0	0	0	0	0	0	0	0	0	0	0	0	0	0	0	0	0	0	1	1	0	0	0	0	0	0	0	0	0	0	0	0	0	0	0
261	Ein Gev	1	1	0	0	0	0	1	0	0	0	1	1	1	1	0	0	1	1	1	1	0	1	0	1	1	1	0	0	1	1	1	1	1	0	1	1	1	1	0	0	1	0	0	1	1	0	1	0
262	Ein Gev	0	1	0	0	0	0	0	0	0	1	1	1	1	1	0	1	0	1	1	1	0	0	1	0	1	1	1	1	1	1	1	1	0	1	1	1	1	1	1	0	0	0	0	1	1	0	1	0
263	Ein Gev	0	1	1	0	0	1	0	0	0	1	0	1	1	0	0	1	0	1	1	0	1	0	1	0	0	0	0	0	0	1	1	1	1	0	1	0	1	0	0	0	0	0	1	0	1	0	1	0
264	Ein Gev	0	0	1	1	0	0	0	0	0	1	1	0	0	0	0	0	0	1	1	1	0	1	1	1	1	1	1	1	1	1	1	1	0	1	1	1	0	1	1	1	1	1	0	0	1	0	1	0
265	Ein Gev	1	1	0	0	0	1	0	0	1	1	1	1	0	1	0	1	0	1	0	1	1	0	0	1	1	1	0	1	1	1	1	0	1	0	1	0	1	1	1	0	1	0	1	0	1	1	1	1
266	Ein Gev	0	0	1	0	0	1	0	0	1	0	1	1	0	0	0	1	0	1	1	0	1	0	0	1	1	1	1	0	1	1	1	1	1	1	0	1	1	1	1	0	1	0	0	1	1	0	1	0
267	Sartaba	0	1	1	1	0	1	0	0	0	1	1	0	0	0	0	1	1	0	1	0	0	1	1	1	1	1	0	0	1	1	1	1	1	1	1	0	1	1	1	1	1	1	0	1	1	0	1	1
268	Sartaba	0	1	0	0	0	0	0	0	0	1	1	0	0	0	0	1	0	1	1	0	0	1	0	0	1	1	0	0	1	1	0	1	1	0	0	0	0	1	1	1	1	1	1	1	1	0	1	0
269	Sartaba	1	0	0	1	0	0	0	0	0	1	1	1	0	0	0	1	0	1	1	0	0	1	1	1	1	1	0	0	1	1	1	1	1	0	1	1	1	1	1	0	1	1	0	0	1	0	1	1
270	Sartaba	1	1	0	0	0	0	0	0	1	1	1	1	0	0	0	1	1	1	1	0	1	1	0	0	1	1	0	0	1	1	1	1	1	1	1	1	1	1	1	0	0	0	0	0	1	1	1	0
271	Sartaba	1	1	1	0	0	0	0	0	1	1	1	1	0	1	0	0	0	1	1	0	1	0	1	1	1	1	1	0	1	1	1	1	1	1	1	1	1	1	1	1	1	1	0	1	1	0	0	0
272	Sartaba	1	1	1	1	1	0	0	0	1	1	1	1	0	0	0	0	1	1	1	1	0	0	1	1	1	1	0	0	1	1	1	1	1	1	0	0	1	1	1	1	1	1	0	1	1	0	0	1
273	Sartaba	0	1	1	0	0	0	0	0	0	1	1	1	1	0	1	1	1	1	1	0	1	0	1	0	0	1	1	1	1	1	1	1	1	0	1	1	1	1	0	1	0	1	1	1	1	0	0	1
274	Sartaba	1	0	1	0	0	0	0	0	1	1	1	1	1	0	0	1	0	1	1	0	1	0	1	0	0	1	0	0	1	1	1	1	1	1	1	1	1	1	0	1	1	1	0	1	1	0	1	0
275	Sartaba	0	1	1	0	0	0	0	0	0	1	0	0	0	0	0	1	0	1	1	0	0	1	0	1	1	1	0	0	1	1	1	1	1	0	1	1	1	1	1	0	1	1	0	0	1	1	1	0
276	Sartaba	0	1	1	0	1	0	0	0	0	1	1	1	0	1	0	0	0	1	1	0	0	0	0	1	1	1	0	0	1	1	1	1	1	1	1	0	1	1	0	1	1	1	1	1	1	0	0	0
277	Sartaba	0	1	1	0	0	0	0	0	0	0	1	0	0	0	0	0	0	0	0	0	0	0	0	0	0	1	0	0	1	1	0	1	0	1	1	1	0	0	1	1	1	1	1	0	0	0	1	0
278	Sartaba	0	1	1	1	0	0	0	0	0	1	1	1	1	0	0	1	0	1	1	0	0	1	0	1	1	1	0	0	1	1	1	1	1	1	1	1	0	0	0	0	1	1	0	1	1	0	1	0
279	Sartaba	0	0	1	1	0	0	0	0	1	1	1	1	1	0	0	0	0	1	1	0	1	1	0	1	1	1	1	0	1	1	1	1	1	1	1	1	1	1	0	1	0	1	1	0	1	0	1	0
280	Sartaba	1	1	1	1	0	0	0	0	1	1	0	1	1	0	0	0	0	0	0	0	1	0	1	0	1	1	0	0	0	0	1	1	1	1	1	0	1	0	0	1	0	0	1	0	1	0	1	1
281	Sartaba	0	0	1	0	0	0	0	0	1	1	1	1	0	0	0	0	1	1	1	0	1	1	1	1	1	1	0	0	1	1	1	1	1	0	1	0	1	0	0	1	1	1	0	0	1	0	1	1
283	Sartaba	0	1	1	0	1	0	0	1	1	1	1	1	0	0	0	0	1	1	1	1	1	1	1	1	1	1	0	0	1	1	1	1	1	1	1	1	0	0	1	1	1	1	0	0	1	0	1	0
284	Sartaba	1	1	1	1	1	1	0	0	0	1	1	1	1	1	1	1	0	1	1	0	0	0	0	1	1	1	1	0	1	1	0	1	0	0	0	1	1	0	1	1	0	1	1	1	1	0	1	0
285	Sartaba	1	1	1	0	0	1	0	0	0	1	1	1	0	1	0	0	1	0	1	1	0	1	1	1	1	1	0	1	1	1	1	1	1	0	0	0	1	1	1	0	1	1	0	1	1	0	1	0
286	Sartaba	1	1	0	0	1	1	1	0	1	0	1	1	0	0	0	1	0	1	0	1	0	1	0	0	1	1	0	0	1	1	1	1	1	1	0	1	1	1	1	1	0	1	0	0	1	0	1	0
287	Sartaba	1	1	0	1	1	1	0	0	1	1	1	1	0	0	0	0	1	0	1	0	0	1	0	0	1	1	0	0	1	1	1	1	1	0	0	0	1	1	1	1	0	1	0	1	1	1	1	0
288	Sartaba	0	1	1	0	1	0	1	0	0	0	1	0	0	0	0	1	1	0	0	0	0	0	1	1	1	1	0	1	1	1	1	1	1	1	1	1	1	1	1	0	1	1	0	0	1	0	0	0
289	Sartaba	0	1	1	0	0	0	0	0	0	1	1	1	0	0	1	1	0	1	1	0	1	1	1	1	1	1	1	0	1	1	1	1	1	1	1	1	0	1	1	1	1	1	1	1	1	1	1	0
290	Sartaba	1	1	1	0	0	0	0	0	0	1	1	1	0	0	0	1	0	1	1	0	0	0	0	1	1	1	0	0	1	1	1	1	1	1	1	1	0	1	0	1	1	1	0	1	1	0	0	1
291	Sartaba	1	1	1	1	1	0	0	0	0	1	1	1	0	0	0	1	0	1	1	0	1	0	0	1	1	1	0	0	1	1	1	1	1	0	0	1	1	0	0	0	1	1	0	1	1	0	1	1
[truncated: 42 more columns]
